# Supplementary material for: Cas12a and Lateral Flow Strip-Based Test for Rapid and Ultrasensitive Detection of Spinal Muscular Atrophy
Source: Biosensors (Basel). 2021 May 14;11(5):154. doi: 10.3390/bios11050154 (PMC8153588; doi:10.3390/bios11050154)
Supplement: Supplementary file 1 [file biosensors-11-00154-s001.zip]

Archive with 1 entries (1 files):
- biosensors-1193064-supplementary.pdf
